# Supplementary material for: Regulation of Neisseria meningitidis cytochrome bc 1 components by NrrF, a Fur‐controlled small noncoding RNA
Source: FEBS Open Bio. 2017 Aug 5;7(9):1302–15. doi: 10.1002/2211-5463.12266 (PMC5586341; doi:10.1002/2211-5463.12266)
Supplement: Supplementary file 1 — Table S1. Oligonucleotides used in this study. [file FEB4-7-1302-s001.xlsx]

## Sheet: Blad1
	Supplementary Tabel 1: oligonucleotides used in this study
	Sequences are given in 5' to 3' direction. "5-P" denotes a 5' phosphorylation. Restriction sites are underlined
Name	Sequence	Comment
pLlacOD	GTGCTCAGTATCTTGTTATTCG	For construction pZE12 backbone for nrrF cloning
ALpZE12F	GTTTTCTCTAGAGGCATCAAATAAAACG	For construction pZE12 backbone for nrrF cloning
ALsRNA3F	P-CCACTCGGAAGCCGTCC	Sense oligo for construction pNmNrrF
ALsRNA3R2	GTTTTTTCTAGATGCAAATAGGCGCGAAAGC	Antisense oligo for construction pNmNrrF
ALpetAF	GTTTTTATGCATGTCTTGAGAAATATCATAA	Sense oligo for construction pPetA::gfp
ALpetAR	GTTTTTGCTAGCGCAGGTCGCGAGTGTCAG	Antisense oligo for construction pPetA::gfp
pZE-cat	TGGGATATATCAACGGTGGT	For control and sequencing of pXG constructs
jVO-155	CCGTATGTAGCATCACCTTC	For control and sequencing of pXG constructs
YPpen11MauBI	GTTTTCGCGCGCGAATTGCAAGCTGATCCGG	For construction pEN11 backbone for nrrF cloning
YPpen11plus1	CCACACAACATACGAGCCGGAAGC	For construction pEN11 backbone for nrrF cloning
RH_NrrF_C_FW1	P-CCACTCGGAAGCCGTCCGTTC	Sense oligo for construction pEN11_NrrF
RH_NrrF_C_RV1	GTTTTTTCATGAGCGCGAAAGCCGGACGATAAAC	Antisense oligo for construction pEN11_NrrF
pen11FW2	GACAATTAATCATCGGCTCGT	For control and sequencing of pEN11 constructs
pen11R	AGCAAAAACAGGAAGGCAAA	For control and sequencing of pEN11 constructs
MNsRNA3_mut18F	CGGAAGCCGTCCGTTGGCAACCATTAAACACC	Sense oligo for construction pNmNrrFM1
MNsRNA3_mut18R	GGTGTTTAATGGTTGCCAACGGACGGCTTCCG	Antisense oligo for construction pNmNrrFM1
MNsRNA3_mut19F	CCGTCCGTTCCGAAGGATTAAACACCATATTTCC	Sense oligo for construction pNmNrrFM2
MNsRNA3_mut19R	GGAAATATGGTGTTTAATCCTTCGGAACGGACGG	Antisense oligo for construction pNmNrrFM2
MNsRNA3_mut20F	CCGAACCATTAAAGACCATATTTCCCCATC	Sense oligo for construction pNmNrrFM3
MNsRNA3_mut20R	GATGGGGAAATATGGTCTTTAATGGTTCGG	Antisense oligo for construction pNmNrrFM3
MNpetA_mut7F	GTTTAATGGCTGCCTATTCCCAAAATATTAG	Sense oligo for construction petAM1::gfp
MNpetA_mut7R	CTAATATTTTGGGAATAGGCAGCCATTAAAC	Antisense oligo for construction petAM1::gfp
MNpetA_mut8F	GCAACGTTTAATCCCTCGGTATTCCC	Sense oligo for construction petAM2::gfp
MNpetA_mut8R	GGGAATACCGAGGGATTAAACGTTGC	Antisense oligo for construction petAM2::gfp
MNpetA_mut9F	GTAAAATTGCAACCTTTAATGGCTCGG	Sense oligo for construction petAM3::gfp
MNpetA_mut9R	CCGAGCCATTAAAGGTTGCAATTTTAC	Antisense oligo for construction petAM3::gfp
KSpetC1	GCATTCGGCGATGAACCCG	Sense oligo for construction fragment A for 3XFLAG tagging of petC
KSpetC2	TACGTCTTTCCAATATTC	Antisense oligo for construction fragment A for 3XFLAG tagging of petC
KSpetC3	P-GCGTTTGGAACAAAAGGGC	Sense oligo for construction fragment C for 3XFLAG tagging of petC
KSpetC4	GCCGTGTGCCTGTTCGAC	Antisense oligo for construction fragment C for 3XFLAG tagging of petC
pDOCF1	P-GACTACAAAGACCATGACGGTG	Sense oligo for construction fragment B (3xFLAG and Km cassette)
pDOCF2	TCAGAAGAACTCGTCAAGAAGGCG	Antisense oligo for construction fragment B (3xFLAG and Km cassette)
KSqpcrNrrFF	TTTCACACTTGGAGTCGGCA	Sense oligo for RT-qPCR NrrF
KSqpcrNrrFR	GGGTTTGGCGTTTCGGTTTT	Antisense oligo for RT-qPCR NrrF
KSNMB2051qpcrF	GCGATGAACCCGAAAGATGC	Sense oligo for RT-qPCR petA
KSNMB2051qpcrR	AACGCGCAATCAACGTCAAA	Antiense oligo for RT-qPCR petA
KSNMB0382F2	ACAACCTGAAAGTATTGGCG	Sense oligo for RT-qPCR rmpM
KSNMB0382R2	TCAGAACCCATAAAGTCGGT	Antisense oligo for RT-qPCR rmpM
KSNMB1869F1	ACCGCATCAAAGAAATCCAC	Sense oligo for RT-qPCR cbbA
KSNMB1869R1	TGACTTTCAGCCATTCTTGC	Antisense oligo for RT-qPCR cbbA
YPsRNA3FWKO1	CAAGCCCTAAATACGGCAATAG	Sense oligo for construction of nrrF knock out
YPsRNA3RPKO2	CCTGTCCGCCGATGTTTGTG	Antisense oligo for construction of nrrF knock out
YPsRNA3FWKO3	CAATTGCGTCCGGCTTTCGCGCC	Sense oligo for construction of nrrF knock out
YPsRNA3RPKO4	CCGCGTCGTCCTGCCCG	Antisense oligo for construction of nrrF knock out
JP19	TAAATACAAAACGCTCATTGGC	For control and sequencing of nrrF knock out
JP22	AAATCGTCAATTCCTGCATGT T	For control and sequencing of nrrF knock out
