# Supplementary material for: Regulation of Neisseria meningitidis cytochrome bc 1 components by NrrF, a Fur‐controlled small noncoding RNA
Source: FEBS Open Bio. 2017 Aug 5;7(9):1302–15. doi: 10.1002/2211-5463.12266 (PMC5586341; doi:10.1002/2211-5463.12266)
Supplement: Supplementary file 2 — Table S2. Differential protein profiling (LC‐MSE) results of N. meningitidis H44/76ΔnrrF+pEN11_Empty and H44/76ΔnrrF+pEN11_nrrF. [file FEB4-7-1302-s002.xlsx]

## Sheet: dNrrF + pE vs. dNrrF + pNrrF 
		ΔNrrF + pEmpty	ΔNrrF + pNrrF
Locus	Protein	mean	mean		fold-change	t-test ≤ 0.01 (FDR)		TargetRNAα	TargetRNA2β	CopraRNAγ
NMB2096	Probable malate quinone oxidoreductase mqo	0.07	0.708295		10.1185	2.5547e-05
NMB2086	GTPase obg	0.07	0.608588		8.69411	0.00615905
NMB0378	Putative phosphate permease cysP	0.07	0.601472		8.59246	0.00435469
NMB1839	Formate tetrahydrofolate ligase fhs	0.07	0.50623		7.23185	0.00169648
NMB0477	GTP-binding protein NMB0477	0.07	0.358117		5.11595	0.00616911				yes
NMB1524	FAD-binding oxidoreductase NMB1524	0.07	0.234586		3.35123	0.00161472
NMB1383	Co-chaperone protein hscB	0.07	0.223215		3.18879	0.000104534
NMB1428	Putative metalloaminopeptidase NMB1428	0.261307	0.671318		2.56907	0.00130589
NMB1729	Biopolymer transport protein exbB	0.63394	1.25866		1.98546	0.00653375				yes
NMB1445	Protein Recombinase A recA	0.750289	1.39615		1.86081	0.00213905
NMB1946	Outer membrane lipoprotein NMB1946	2.76133	3.40065		1.23153	0.00858208
NMB0634	Major ferric iron binding protein fbpA	4.99831	5.95065		1.19053	0.000299914
NMB1669	Heme oxygenase hemO	1.68383	1.95638		1.16186	0.00278221
NMB1710	Glutamate dehydrogenase gdhA	1.94737	1.47649		-1.31892	0.00699784
NMB0479	Uncharacterized protein NMB0479	0.681275	0.413958		-1.64576	0.0032584
NMB0171	Septum site determining protein MinD	0.751529	0.365264		-2.0575	0.00309655			yes	yes
NMB1978	Ferric iron binding protein CyaY	0.180829	0.07		-2.58327	5.69121e-05
NMB2053	Ubiquinol cytochrome c reductase iron sulfur subunit petA	1.08693	0.228526		-4.75626	0.00759156		yes		yes
NMB0015	6-phosphogluconate dehydrogenase gnd	0.512106	0.07		-7.31581	0.00765842
NMB0950	Succinate dehydrogenase flavoprotein subunit sdhA	0.572769	0.07		-8.18242	0.00121891				yes
NMB1347	Inositol-1-monophosphatase SuhB	0.647894	0.07		-9.25564	0.000360035
NMB0933	tRNA-specific adenosine deaminase tadA	0.92791	0.07		-13.2559	0.000344518
NMB1621	Glutathione peroxidase gpxA	0.959773	0.07		-13.711	7.2124e-06				yes
	αTjaden et al., NAR, 2008
	βKery et al., NAR, 2014
	γWright et al., NAR, 2014

## Sheet: Raw LC-MSE data
Uniprot	Locus	Protein	ΔNrrF + pEmpty			ΔNrrF +pNrrF
Q9K1R6	NMB0003	Glutamate tRNA ligase gltX	0.458293	0.685337	0.648489	0.746761	0.679438	0.663512
P63622	NMB0005	Putative arsenate reductase arsC						0.428796
Q9K1R4	NMB0006	Thioredoxin related protein NMB0006	0.158565
Q9K1R3	NMB0007	Cell division ATP binding protein FtsE			0.440956	0.146787	0.410718	0.511461
Q9K1R0	NMB0010	Phosphoglycerate kinase pgk	1.76153	2.05932	1.81768	1.96147	1.9827	1.90621
Q9K1Q9	NMB0011	UDP-N-acetylglucosamine 1-carboxyvinyltransferase murA			0.546799			0.661516
Q9K1Q5	NMB0015	6-phosphogluconate dehydrogenase gnd	0.473193		0.55102
P05431	NMB0018	Fimbrial protein pilE	21.7181			22.1746		15.6215
Q4W588	NMB0023	PilS cassette NMB0023	0.194342	0.200053	3.0873	3.47238	2.87304	3.21576
Q4W586	NMB0025	Large pilS cassette NMB0025	4.28504	5.51501	1.43645		1.3532	0.866092
P0A0W2	NMB0027	FK506 binding protein fbp	0.383369		0.52689	0.376197	0.476275	0.0568102
Q9K1Q1	NMB0029	Glycerate dehydrogenase hprA			0.271096			0.479788
Q9K1Q0	NMB0030	Methionine tRNA ligase metG	0.721435		0.700902	0.90674	0.682196	0.738561
Q9K1P9	NMB0031	glucosamine--fructose-6-phosphate aminotransferase glmS			0.52194
Q9K1P6	NMB0035	Efem EfeO family lipoprotein NMB0035	0.783374	0.667688	0.683344	0.824329	0.821025	1.23471
Q9K1P3	NMB0038	Bifunctional protein GlmU		0.470219			0.392082	0.423751
Q9K1P2	NMB0039	Putative uncharacterized protein NMB0039	0.335961
Q9K1N9	NMB0042	Putative uncharacterized protein NMB0042			0.261032
P57011	NMB0045	Cell division protein FtsY	0.623351	0.677429	0.603213		0.642914	0.647774
Q9K1N4	NMB0051	Twitching motility protein NMB0051	0.60458	0.990396	0.93427	0.669075	0.836703	0.763081
Q7DDU1	NMB0052	Twitching motility protein PilT	1.47177	1.42552	1.41652	1.32131	1.23664	1.18672
Q9K1N0	NMB0056	DnaK suppressor protein dksA	1.33392	1.34501	1.0673	1.32456	1.36359	1.0136
P63969	NMB0059	Chaperone protein DnaJ		0.589477			0.596967	0.733292
P55294	NMB0063/NMB0079	dTDP-D-glucose 4,6-dehydratase rfbB1-2				0.677731
P56985	NMB0064	UDP glucose epimerase galE	1.62499
Q7DDU0	NMB0068	Polysialic acid capsule biosynthesis protein SiaC	5.33367	6.18811	5.03024	6.56393	6.3026	5.9514
H2VFI5	NMB0070	Polysialic acid capsule biosynthesis protein SynX	0.770109	1.12536	0.979574	1.06035	1.04914	1.11957
P0A0V8	NMB0071	Capsule polysaccharide export outer membrane protein CtrA	0.874405	1.10198	0.98935	0.854882	1.07524	0.919221
P32014	NMB0072	Capsule polysaccharide export inner membrane protein CtrB	0.974123	1.19427	1.20207	1.15542	1.10973	1.08112
Q9K1M3	NMB0086	Putative uncharacterized protein NMB0086			0.427207	0.384476		0.168463
Q9K1M1	NMB0089	Pyruvate kinase pykA	0.981279	1.55377	1.64401	1.3962	1.07073	1.21713
Q9K1M0	NMB0091	Putative uncharacterized protein NMB0091		0.732868				0.502791
Q9K1L9	NMB0092	Putative uncharacterized protein NMB0092				0.15183		0.30888
Q9K1K7	NMB0109	Putative uncharacterized protein NMB0109	4.92334	5.60572	5.10664	5.1225	5.07595	5.20383
P63916	NMB0110	Peptide deformylase def	0.813865	0.816059	0.626532	0.713232	0.696089	0.757671
Q9K1K0	NMB0118	DNA topoisomerase topA			0.446786
Q9K1J9	NMB0119	Putative uncharacterized protein NMB0119	1.06317	0.925294	0.988429	1.12669	1.14111	0.951005
P64027	NMB0124/NMB0139	Elongation factor Tu tufA	77.4508	72.3605	75.9034	73.6368	69.3067	75.6252
P65592	NMB0126	Transcription antitermination protein nusG	2.30934	2.53989	2.49044	1.45592	2.36137	2.30029
Q9K1J3	NMB0127	50S ribosomal protein L11 rplK	7.84125	7.56906	7.66218	9.35651	7.16531	7.19275
P66088	NMB0128	50S ribosomal protein L1 rplA	8.5253	8.52872	8.61577	8.07983	7.95027	8.48583
P66047	NMB0130	50S ribosomal protein L10 rplJ	6.12908	6.54799	7.07569	5.9447	5.76712	6.13705
P0A0X1	NMB0131	50S ribosomal protein L7 L12 rplL	12.0885	13.0589	11.8013	11.7247	12.3585	12.0872
Q59622	NMB0132	DNA directed RNA polymerase subunit beta rpoB	3.48617	3.34157	3.38203	3.60393	3.31281	3.64566
Q9K1J1	NMB0133	DNA directed RNA polymerase subunit beta rpoB	2.93513	3.25071	3.98201	3.16753	3.26586	2.95975
P66375	NMB0136	30S ribosomal protein S12 rpsL	4.57413	4.53938	4.88804	4.45208	4.51559	4.37239
P66614	NMB0137	30S ribosomal protein S7 rpsG	9.82546	9.53184	9.44496	9.00437	8.74454	8.63195
Q9K1I8	NMB0138	Elongation factor G fusA	14.6021	14.418	14.9334	14.8343	14.3057	14.7931
P66333	NMB0140	30S ribosomal protein S10 rpsJ	6.88819	6.62252	6.77094	6.14804	6.26191	6.44369
P60444	NMB0142	50S ribosomal protein L3 rplC	10.2134	10.5274	10.4478	9.99234	9.73415	9.51469
P61057	NMB0143	50S ribosomal protein L4 rplD	11.6445	11.2085	10.7328	11.2649	10.7202	10.1579
Q9K1I6	NMB0144	50S ribosomal protein L23 rplW	5.7905	5.93959	6.03895	5.35216	5.49653	5.64494
Q9K1I5	NMB0145	50S ribosomal protein L2 rplB	7.49639	7.87526	8.18408	7.65502	7.5272	7.7769
P66487	NMB0146	30S ribosomal protein S19 rpsS	3.36868	3.63435	4.82862	4.87566	4.96702	3.3694
Q7DDT5	NMB0147	50S ribosomal protein L22 rplV	9.61453	10.5305	10.279	8.77386	9.47845	9.58599
P66551	NMB0148	30S ribosomal protein S3 rpsC	16.3935	15.8621	15.8531	17.1309	15.7349	15.0105
Q7DDT4	NMB0149	50S ribosomal protein L16 rplP	8.33857	7.99773	8.18312	7.7002	7.81294	7.56949
P66169	NMB0150	50S ribosomal protein L29 rpmC	5.57556	5.35481	5.2304	5.181	4.86276	5.15107
Q7DDT3	NMB0151	30S ribosomal protein S17 rpsQ		4.24159		3.94225
Q7DDT2	NMB0152	50S ribosomal protein L14 rplN	4.89226	4.8632	5.10921	4.59085	4.67569	4.46933
P60733	NMB0153	50S ribosomal protein L24 rplX	5.31921	5.59616	5.15955	5.17862	5.35386	4.54663
Q9K1I4	NMB0154	50S ribosomal protein L5 rplE	4.73871	4.73993	4.64475	4.44138	4.48982	4.25821
P66408	NMB0155	30S ribosomal protein S14 rpsN	2.42051	2.31545	2.32397	2.19517	2.2593	2.25652
P66628	NMB0156	30S ribosomal protein S8 rpsH	4.61085	4.55543	4.51594	4.49688	4.2274	4.29285
Q9K1I3	NMB0157	50S ribosomal protein L6 rplF	6.76742	6.59036	6.82114	6.5308	6.59401	6.39248
Q7DDT0	NMB0158	50S ribosomal protein L18 rplR	10.0481	10.1276	9.75558	9.56074	9.72213	9.80907
P66577	NMB0159	30S ribosomal protein S5 rpsE	3.10938	3.18823	3.02819	2.66343	2.88025	2.79855
Q7DDS9	NMB0160	50S ribosomal protein L30 rpmD	4.38423				2.79422	4.12504
Q9K1I2	NMB0161	50S ribosomal protein L15 rplO	3.73467	3.80029	3.39912	3.12859	3.40878	3.34081
Q7DDS8	NMB0162	Protein translocase subunit SecY				0.563221
P65113	NMB0163	Translation initiation factor IF 1 infA	1.4848	0.567473	0.566969	0.527921	0.554839	0.822266
P66386	NMB0165	30S ribosomal protein S13 rpsM	5.98711	6.0874	6.07395	5.26396	5.56066	5.5125
P66355	NMB0166	30S ribosomal protein S11 rpsK	5.00552	4.92494	5.04997	7.13718	7.50793	4.83068
P66561	NMB0167	30S ribosomal protein S4 rpsD	5.40603	5.09896	5.52483	4.87743	5.13259	5.05279
P66704	NMB0168	DNA directed RNA polymerase subunit alpha rpoA	5.84387	6.0422	5.00094	6.26074	6.06191	5.46919
Q9K1I1	NMB0169	50S ribosomal protein L17 rplQ	6.31537	6.07744	6.19612	5.89725	5.34899	4.72664
Q7DDS7	NMB0171	Septum site determining protein MinD	0.759228	0.753415	0.741944	0.307002	0.423525
Q9K1H7	NMB0174	Valine tRNA ligase valS	1.38795	1.87109	1.3751	1.44628	1.94182	2.00154
P95379	NMB0178	UDP-N-acetylglucosamine acyltransferase lpxA			5.55644		0.744096	4.49676
Q9K1H0	NMB0182	Outer membrane protein omp85	1.02471	1.13424	0.999786	1.05328	1.47564	1.13809
P66737	NMB0187	Ribosome recycling factor frr	1.49949	1.33918	1.26575	1.0441	1.07355	1.08128
Q9K1G2	NMB0191	ParA family protein NMB0191						0.216168
Q9K1F8	NMB0196	Ribonuclease E rne	1.85401	1.47418	1.42955	1.59028	1.48138	1.45034
Q9K1F1	NMB0203	Dihydrodipicolinate reductase dapB		0.930243			0.539186
Q9K1F0	NMB0204	Putative lipoprotein NMB0204	0.604638	0.308771	0.415974	0.583582	0.534668	0.555498
Q9K1E4	NMB0212	DNA gyrase subunit B gyrB		0.791221	0.559146		0.557411	0.629226
Q9K1E2	NMB0214	Oligopeptidase A prlC	2.88341	2.51378	3.21577	2.75227	2.62682	2.87466
Q9K1D8	NMB0219	3-oxoacyl-ACP synthase fabF-1	2.68527	2.94897	2.75238	3.03555	2.96762	2.86835
P63442	NMB0220	Acyl carrier protein acpP	13.7407	13.9367	13.7967	14.2801	13.9191	13.4422
Q9K1D7	NMB0221	Dihydroorotate dehydrogenase quinone pyrD			0.583689
Q9K1A6	NMB0261	Geranyltranstransferase ispA			0.264469
Q9K191	NMB0276	Putative uncharacterized protein NMB0276			0.67174
Q9K189	NMB0278	Thiol disulfide interchange protein Dsb	0.69143	1.6096	1.02132	1.15688	1.08203	1.08695
Q9K188	NMB0279	Putative uncharacterized protein NMB0279			0.367026		0.398885
Q9K186	NMB0281	Peptidyl-prolyl cis-trans isomerase NMB0281	1.08097	1.17098	1.15537	1.20329	1.20623	1.48419
Q9K184	NMB0283	Putative uncharacterized protein NMB0283		0.167243
Q9K183	NMB0284	Adenylosuccinate lyase purB	0.446706	0.53587		0.451132	0.55957	0.569015
Q9K182	NMB0286	Putative uncharacterized protein NMB0286	0.408412	0.426948	0.352012	0.498632	0.334689
Q7DDR6	NMB0294	Thiol disulfide interchange protein DsbA	1.69214	1.53194	1.48902	1.412	1.63476	1.41182
Q9K177	NMB0295	Signal recognition particle protein ffh	0.438653	0.464518	0.425942		0.379113	0.41969
Q7DDR5	NMB0311	Putative uncharacterized protein NMB0311		0.487806				0.498224
Q9K164	NMB0314	Putative uncharacterized protein NMB0314	0.314333
Q9K161	NMB0317	7-cyano-7-deazaguanine reductase		0.29253			0.526242
P66151	NMB0321	50S ribosomal protein L28 rpmB		2.40019	1.56625	2.24446	2.02874	2.66499
P66130	NMB0324	50S ribosomal protein L27 rpmA	3.7769	1.85865	1.84935	1.92676	1.71024	1.76445
Q7DDR4	NMB0325	50S ribosomal protein L21 rplU	1.27491	1.34261	1.62426		1.59498	1.00488
Q7DDR3	NMB0326	Octaprenyl diphosphate synthase ispB	0.360003		0.331979	0.387074	0.424249
Q7DDR2	NMB0329	Type IV pilus assembly protein pilF	1.33604	1.45114	1.24971	1.36562	1.42142	1.34698
Q7DDR1	NMB0333	Pilus assembly protein PilG	2.21021	2.18271	2.29062	2.36377	2.1245	2.47954
Q9K152	NMB0335	2,3,4,5-tetrahydropyridine-2,6-carboxylate N-succinyltransferase dapD	3.39808	3.44192	3.34341	3.53621	3.39764	3.32376
Q9K151	NMB0336	enoyl-(acyl carrier protein) reductase fabl	1.39804	1.82536	1.75668	2.23734	1.90142	1.76352
Q9K150	NMB0337	Branched-chain amino acid aminotransferase	1.36864	1.44514	1.50226	1.50459	1.44517	1.36836
P0A0T3	NMB0340	Lactoylglutathione lyase gloA	0.55969	0.442076			0.590039	0.751488
Q9K147	NMB0341	TspA protein NMB0341	1.2034	1.08151	1.19677	1.26737	1.2736	1.2413
Q7DDR0	NMB0345	Putative cell binding factor NMB0345	2.93667	3.36351	3.18946	3.42265	3.81763	3.03916
Q9K144	NMB0346	Putative uncharacterized protein NMB0346					0.383956
Q9K139	NMB0351	Transaldolase tal	0.661159	0.569337	0.591182	0.79608	0.843443	0.481671
Q9K138	NMB0352	Sugar isomerase KpsF GutQ family NMB0352	0.401699
Q9K135	NMB0356	ABC transporter ATP binding protein NMB0356						0.655292
Q9K134	NMB0359	Glutamine synthetase glnA	0.498619	0.611543	0.559421	0.596856	0.681011	0.453175
Q9K129	NMB0364	FrpC operon protein NMB0364			0.234482			0.0404402
Q9K128	NMB0366	Putative uncharacterized protein NMB0366					0.344163
Q9K118	NMB0377	Anhydro acetylmuramic acid kinase anmK					0.127008
Q7DDQ8	NMB0378	Putative phosphate permease NMB0378					0.566286	0.636659
P0A0V3	NMB0382	Outer membrane protein class rmpM	17.0016	19.0662	16.2531	15.24	16.1445	15.5309
Q9K112	NMB0387	ABC transporter ATP binding protein NMB0387	1.23787	1.28874	1.03795	0.959826	1.43879	1.06069
Q9K109	NMB0390	Maltose phosphorylase mapA	0.916881	1.19609	1.08747	1.63012	0.908151
Q9K108	NMB0391	Beta phosphoglucomutase pgmB	0.117724				0.157664	0.261274
Q9K103	NMB0396	Nicotinate nucleotide pyrophosphorylase nadC	0.087601			0.113235		0.110487
Q9K0Z9	NMB0401	Proline dehydrogenase putA					0.859383
Q9K0Z7	NMB0404	Putative uncharacterized protein NMB0404	0.934224	1.23151	1.20787	0.948984	0.768786	1.71922
Q9K0Z5	NMB0406	Putative uncharacterized protein NMB0406		0.591904	0.35186		0.36552
Q9K0Y9	NMB0414	UDP-N-acetylmuramoylalanyl-D-glutamate--2,6-diaminopimelate ligase murE					0.311184	0.407564
Q9K0Y5	NMB0419	Putative uncharacterized protein NMB0419			0.0567712
Q9K0Y1	NMB0423	UDP-N-acetylmuramate--L-alanine ligase murC		0.416392	0.319219			0.343925
Q9K0Y0	NMB0424	D alanine D alanine ligase ddl	0.53257	0.593799	0.568468			0.487475
Q9K0X8	NMB0426	Cell division protein FtsA	0.801336	1.08978	1.09225	1.00878	1.03747	1.02679
P0A0S6	NMB0427	Cell division protein FtsZ	3.77767	3.92708	3.81428	3.80957	3.86057	4.08272
Q9K0X5	NMB0430	2-methylisocitrate lyase prpB						0.20362
Q7DDQ3	NMB0431	Methylcitrate synthase citrate synthase 2 prpC					0.333028
Q9K0W8	NMB0438	Putative uncharacterized protein NMB0438				0.0416895
P0A0Q5	NMB0452	Holo acyl carrier protein synthase acpS			0.2395		1.04157
Q9K0V4	NMB0455	Putative uncharacterized protein NMB0455			0.121091
Q9K0V3	NMB0456	N-acetylmuramoyl-L-alanine amidase amiC					0.532608	0.722626
P0A0R0	NMB0458	Glutamate racemase murI		0.35353			0.410169
Q9K0U8	NMB0462	Spermidine putrescine ABC transporter	3.26709	3.3593	3.19338	3.56893	3.16077	3.02227
Q9K0U5	NMB0466	Aspartate tRNA ligase aspS	1.72019	1.73156	1.99477	1.84369	1.80317	1.65409
Q9K0U4	NMB0467	Putative uncharacterized protein NMB0467			0.209871		0.148977
Q9K0T7	NMB0475	Putative uncharacterized protein NMB0475	1.45072	1.18025	1.09957	1.56457	1.51673	1.42717
Q7DDQ0	NMB0476	Putative uncharacterized protein NMB0476	0.442554					0.434388
Q7DDP9	NMB0477	Putative uncharacterized protein NMB0477				0.335382		0.380852
Q7DDP8	NMB0478	Putative uncharacterized protein NMB0478	1.55085	1.5086	1.4983	1.41195	1.50634	1.45921
Q7DDP7	NMB0479	Putative uncharacterized protein NMB0479		0.719134	0.643416	0.432106	0.398423	0.411344
Q7DDP5	NMB0481	Putative uncharacterized protein NMB0481	0.640768	0.487556			0.0756803
Q9K0Q8	NMB0526	Putative uncharacterized protein NMB0526		0.0766289
Q4W577	NMB0532	Protease DO htrA	0.23533	0.343256			0.348818
Q9K0P6	NMB0539	Porphobilinogen deaminase hemC	0.284431			0.324198	0.383794	0.199194
Q9K0P5	NMB0540	Aspartate aminotransferase aspC	0.564048	1.18469	0.955637	1.45606	1.40218	1.35924
Q9K0P0	NMB0546	Alcohol dehydrogenase propanol preferring adhP	7.1002	7.28834	6.69401	8.33264	8.09404	7.64379
Q9K0N8	NMB0548	AcrA AcrE family protein NMB0548		0.377788
Q7DDN2	NMB0550	Thiol disulfide interchange protein DsbC	0.766531	1.10417	0.871917	0.681735	1.08059	0.671943
Q9K0N4	NMB0554	Chaperone protein DnaK	6.29501	5.88013	6.17205	5.30081	5.37617	5.71125
Q9K0N2	NMB0556	Putative repressor protein NMB0556					0.127445
Q7DDN1	NMB0557	Putative iron sulfur cluster insertion protein erpA	1.74454	1.56822	1.58987	1.61031	1.63877	1.58412
Q7DDM9	NMB0561	Protein grpE	1.07293	1.09539	0.735523	0.946611	0.998498	0.989113
Q9K0M8	NMB0564	Na(+)-translocating NADH-quinone reductase subunit F	0.780959	0.930603	1.00971	1.07382	1.09841	1.16285
Q9K0M3	NMB0569	Na(+)-translocating NADH-quinone reductase subunit A	0.854706	0.847631	0.902248	1.79206	0.832146	0.954139
Q9K0L7	NMB0575	Glycine cleavage system H protein gcvH		0.861178
P56994	NMB0576	Glutamyl tRNA reductase hemA						0.339695
Q9K0L0	NMB0584	FrpC operon protein NMB0584	0.171536	0.233395		1.12407		0.641493
Q9K0K5	NMB0589	50S ribosomal protein L19 rplS	7.39596	7.70895	7.40485	7.35656	7.48795	6.80975
P66438	NMB0592	30S ribosomal protein S16 rpsP	13.871	8.45137	13.0236	9.14728	8.95719	11.9023
Q7DDM6	NMB0595	DNA binding response regulator NMB0595	1.44631	1.41634	1.56075	1.44665	1.43768	1.378
P66892	NMB0601	Sec independent protein translocase protein TatA	0.585263	0.249369	0.242704			0.644205
Q9K0J5	NMB0602	HitA protein hitA	0.317381	0.520068			0.325639
Q9K0J3	NMB0604	Alcohol dehydrogenase zinc containing NMB0604	2.15865	2.23433	1.95661	2.90225	2.53289	2.40768
Q9K0J1	NMB0606	Putative uncharacterized protein NMB0606						2.18121
Q9K0J0	NMB0607	Protein translocase subunit SecD					0.620546
Q7DDM4	NMB0609	30S ribosomal protein S15 rpsO	2.37215	2.61244	3.46259	2.44442	2.4558	3.1729
Q9K0I9	NMB0610	Spermidine/putrescine ABC transporter substrate-binding protein potA-1					0.326051
Q9K0I3	NMB0617	Transcription termination factor Rho	1.05174	0.787948	0.831769		0.74824	0.837118
Q9K0I2	NMB0618	Phosphoenolpyruvate synthase ppsA	2.67005	2.78222	2.67645	2.61584	2.64102	2.86804
Q9K0I1	NMB0619	Putative phosphotransferase NMB0619		0.188714		0.230627
P57068	NMB0622	Outer membrane lipoprotein carrier protein lolA			0.116031		0.33696	0.315822
Q9K0H8	NMB0623	Spermidine/putrescine ABC transporter substrate-binding protein potD-2	1.60585	1.5964	1.39625	1.81468	1.82063	1.88414
Q9K0H5	NMB0627	Phosphoribosyl AMP cyclohydrolase hisI				0.222395
Q9K0H2	NMB0630	Imidazole glycerol phosphate synthase subunit HisH						0.0548711
Q9K0H1	NMB0631	Putative phosphate acetyltransferase Pta	3.7058	3.83815	3.57675	4.87556	4.37092	4.34654
P0A0Y4	NMB0634	Major ferric iron binding protein fbpA	4.85782	5.03917	5.09794	5.89948	5.93074	6.02174
Q9K0G8	NMB0637	Argininosuccinate lyase argH	0.857916	0.940673	0.889681	0.864566	0.899027	1.38344
Q9K0G7	NMB0638	UTP-glucose-1-phosphate uridylyltransferase galU	0.347548		0.418325			0.452416
Q9K0F6	NMB0650	Putative uncharacterized protein NMB0650	0.439639					0.503072
Q9K0F5	NMB0651	Putative uncharacterized protein NMB0651	0.10599
Q9K0E6	NMB0662	Putative ribonuclease NMB0662	0.323329	0.301347	0.239129		0.38337
Q9K0E2	NMB0667	Cell division protein zipA NMB0667					0.823833
Q9K0D8	NMB0671	Malate oxidoreductase NAD sfcA	1.67272	1.82725	1.74361	1.87977	1.81763	1.76386
Q7DDM1	NMB0673	Putative uncharacterized protein NMB0673			0.148122
Q9K0D6	NMB0675	3-deoxy-manno-octulosonate cytidylyltransferase kdsB			0.321777
Q9K0D5	NMB0676	Putative uncharacterized protein NMB0676				0.194358
Q9K0D4	NMB0678	Tryptophan synthase alpha chain trpA			0.467836	0.385031		0.43287
Q9K0D3	NMB0679	Acetyl-CoA carboxylase beta subunit accD			0.457841		0.70454
Q9K0D0	NMB0683	N utilization substance protein B homolog nusB			0.500065		0.33515
P66037	NMB0684	6 7 dimethyl 8 ribityllumazine synthase ribH	1.29633	1.30022	0.472621	1.28323	1.00289	0.917479
Q9K0C5	NMB0689	Transcription elongation factor greB					0.163294
Q9K0C2	NMB0692	Tpc protein tpc	0.33948	0.477752	0.776675	0.371048
Q9K0B9	NMB0695	Putative uncharacterized protein NMB0695	0.558836		0.496298			0.553011
Q9K0B8	NMB0696	Amino acid ABC transporter ATP binding protein		0.417426		0.464395	0.369127
Q9K0B5	NMB0699	Tryptophan synthase beta chain trpB	0.0753663	0.91798		0.301416		0.322271
Q9K0B1	NMB0703	Competence lipoprotein ComL	0.614665		0.894851	0.64784	0.759587	0.687315
Q9K096	NMB0719	Queuine tRNA ribosyltransferase tgt				0.576944	0.0448365
Q9K095	NMB0720	Threonine tRNA ligase thrS		0.767964	1.27785		1.21248	0.763109
P65138	NMB0721	Translation initiation factor IF infC			0.840252	0.776369	0.532421	0.807427
Q9K093	NMB0723	50S ribosomal protein L20 rplT	2.24263	2.27376	2.1366	1.97268	2.01642	1.90025
Q9K089	NMB0728	Phenylalanine tRNA ligase beta subunit pheT	1.16358	1.16384	1.34562	1.41481	1.2179	1.41264
P64393	NMB0729	Integration host factor subunit alpha ihfA	1.19581	1.21071	1.19021	1.03735	1.13559	1.01837
Q9K082	NMB0736	PTS system nitrogen regulatory IIA protein p		0.464832		0.399073	0.24921	0.227128
Q9K069	NMB0750	Bacterioferritin comigratory protein bcp				0.276698	0.336611
Q9K062	NMB0758	Polyribonucleotide nucleotidyltransferase pnp	3.38325	3.50385	3.32071	3.51769	3.51698	3.48876
Q7DDL5	NMB0763	Cysteine synthase cysK	5.36927	6.49558	5.0631	5.77407	5.64165	5.93128
Q9K053	NMB0768	Twitching motility protein PilT	1.35391				1.85229	0.514341
Q9K051	NMB0770	Putative type IV pilus assembly protein PilZ	0.0963611					0.140023
Q9K050	NMB0771	Putative uncharacterized protein NMB0771		0.269838				0.301517
Q7DDL4	NMB0773	Glutaredoxin NMB0773	1.12795	1.08063	1.07068	1.20479		1.18467
Q9K048	NMB0774	Uracil phosphoribosyltransferase upp	0.677119		0.915282		0.816581
Q9K047	NMB0775	Putative uncharacterized protein NMB0775	1.17054	0.248147	0.985542	0.746324	0.556025	0.508959
Q9K044	NMB0778	Putative uroporphyrin III C methyltransferase HemX					0.379712	0.921975
Q9K041	NMB0781	Uroporphyrinogen decarboxylase hemE	0.63853		0.305167
Q9K039	NMB0783	Putative uncharacterized protein NMB0783		0.891795	0.892073	0.926451		0.898832
Q9K038	NMB0784	Putative phage shock protein E NMB0784				0.380909
Q9K036	NMB0786	Putative uncharacterized protein NMB0786			0.256508
Q9K035	NMB0787	Amino acid ABC transporter periplasmic amino acid binding protein	2.36094	2.60275	2.44699	2.41915	2.53264	2.65823
Q7DDL3	NMB0791	Peptidy-prolyl cis-trans isomerase NMB0791	3.69061	4.96493	3.51467	5.06029	4.67932	3.70583
Q9K027	NMB0798	ATP dependent zinc metalloprotease FtsH	1.43535	1.42289	1.40708	1.51144	1.41496	1.5806
Q9K025	NMB0801	Delta aminolevulinic acid dehydratase hemB	0.37932		0.539842	0.546852	0.609175	0.663652
Q9K023	NMB0803	GTP cyclohydrolase folE2					0.0472706
Q9K022	NMB0804	Putative NAD(P)H nitroreductase NMB0804						0.303007
Q9K018	NMB0809	Putative uncharacterized protein NMB0809					0.0735958
Q9K013	NMB0814	ATP phosphoribosyltransferase hisZ		0.481009	0.600573	0.451522	0.385641
Q9K012	NMB0815	Adenylosuccinate synthetase purA	1.31435	1.37309	1.24652	1.3552	1.34683	0.980949
Q9K006	NMB0822	Protease HtpX homolog htpX			0.641876	0.725893	0.69891	0.840715
P0A0U7	NMB0823	Adenylate kinase adk	0.981161	1.06928	1.07165	1.03689	1.05577	1.04435
Q9K005	NMB0824	Orotidine 5 phosphate decarboxylase pyrF					0.212649
Q9K002	NMB0828	ADP L glycero D manno heptose 6 epimerase hld	0.407779				0.510053
Q9K001	NMB0829	Type I restriction enzyme EcoR124II M protein					0.195111	0.242192
Q9JZZ4	NMB0838	Cold shock domain family protein NMB0838	3.21846	3.25991	3.36989	3.08894	3.96503	2.89209
Q9JZZ2	NMB0840	UPF0307 protein NMB0840					0.151136
Q9JZY7	NMB0845	PhoH related protein NMB0845	0.750395	0.52663	0.52524	0.545577	0.556462	0.564154
Q9JZY0	NMB0853	Putative uncharacterized protein NMB0853		0.332387	0.30316	0.267734	0.467088	0.362023
Q9JZX9	NMB0854	Histidine tRNA ligase hisS				0.380413	0.571603
Q9JZX0	NMB0865	Putative uncharacterized protein NMB0865		0.604621	0.814279	1.02314	0.956733	0.567779
Q9JZW7	NMB0868	Putative uncharacterized protein NMB0868					0.185238
P60594	NMB0869	Spermidine synthase speE		0.388391
Q9JZW5	NMB0872	Putative uncharacterized protein NMB0872			0.77211		0.761621
P65235	NMB0875	Ribose phosphate pyrophosphokinase prs	2.5062	2.46486	2.17801	2.46204	2.5079	2.29756
Q9JZW3	NMB0876	50S ribosomal protein L25 rplY	15.0522	14.5658	15.1251	14.1603	14.2816	14.2582
Q9JZV6	NMB0884	Superoxide dismutase sodB	2.78536	2.73513	2.3287	2.87061	2.6723	2.85723
Q9JZV3	NMB0887	Putative type IV pilus assembly protein PilV		0.232001	0.328583		0.264613
Q9JZV2	NMB0888	Putative uncharacterized protein NMB0888	0.470572	0.495668	0.695774	0.654548
Q9JZV1	NMB0889	Putative uncharacterized protein NMB0889			0.299998		0.282862	0.426337
Q9JZV0	NMB0890	Type IV pilin related protein NMB0890		0.499677				0.389985
Q9JZU7	NMB0893	Deoxyuridine 5 triphosphate nucleotidohydrolase			0.224156		0.139814	0.259138
Q9JZU6	NMB0894	Aminotransferase class I NMB0894	0.580228	0.716268	0.389424	0.515816	0.593909	0.512444
Q9JZU5	NMB0895	UPF0246 protein NMB0895	0.297196			0.40264
Q9JZU4	NMB0897	Putative uncharacterized protein NMB0897	0.223891	0.214147			0.300949
Q9JZS1	NMB0920	Isocitrate dehydrogenase NAD(P) dependent monomeric type icd	1.7108	1.82064	1.61496	1.64432	1.52865	1.62712
Q9JZR9	NMB0923	Cytochrome c	0.342071	0.587926	0.374272		0.393905
Q9JZR8	NMB0924	Oxidoreductase short chain dehydrogenase reductase family			0.309952
Q9JZR5	NMB0928	Uncharacterized protein NMB0928	1.32593	1.33444	1.38657	1.36547	1.31821	0.938598
Q9JZR4	NMB0929	Dihydrodipicolinate synthase dapA	0.584056	0.808448	0.591031	0.711827	0.853616	1.60346
Q9JZR1	NMB0933	tRNA-specific adenosine deaminase tadA	0.943838		0.911983
Q9JZQ8	NMB0937	Elongation factor P efp	4.41687	3.60019	3.57141	4.10996	4.15714	2.68749
Q9JZQ7	NMB0938	Putative uncharacterized protein NMB0938			0.265954
Q9JZQ3	NMB0943	5,10-methylenetetrahydrofolate reductase metF		0.216089
Q9JZQ2	NMB0944	5-methyltetrahydropteroyltriglutamate/homocysteine S-methyltransferase metH	3.90469	4.02774	4.05069	4.23049	3.9346	4.06923
Q7DDK4	NMB0946	Peroxiredoxin 2 family protein/glutaredoxin	9.72589	10.1728	10.1027	10.1929	10.4755	10.3408
Q9JZQ0	NMB0947	Dihydrolipoamide dehydrogenase	0.934578	1.04737	1.05273	1.29296	0.836153	1.34528
Q9JZP8	NMB0950	Succinate dehydrogenase flavoprotein subunit sdhA		0.590338	0.5552
Q7DDK0	NMB0954	Citrate synthase gltA	2.08128	1.80963	1.72065	2.40161	1.08592	1.8236
Q7DDJ9	NMB0955	2-oxoglutarate dehydrogenase E1 sucA	1.47234	1.05105	0.986092	1.00142	0.899214	0.838242
Q9JZP6	NMB0956	dihydrolipoamide succinyltransferase sucB	1.88189	1.90185	1.87322	1.77096	1.79164	1.69509
Q9JZP5	NMB0957	Dihydrolipoyl dehydrogenase lpdA1	0.51131					0.535798
Q9JZP4	NMB0959	Succinyl-CoA synthetase subunit beta sucC	3.94316	3.74086	3.71435	4.04928	3.85321	3.88955
Q9JZP3	NMB0960	Succinyl-CoA synthetase subunit alpha sucD	3.96551	3.94386	3.8882	3.5114	4.30549	3.85968
Q9JZP0	NMB0963	Phosphatidylserine decarboxylase			0.842919	0.8704		0.595573
Q9JZN7	NMB0966	Anthranilate synthase component II pabA					0.272889	0.180688
P66995	NMB0967	Anthranilate phosphoribosyltransferase trpD	0.425299	0.422109	0.727755		0.283324	0.634678
Q9JZN4	NMB0975	Putative uncharacterized protein NMB0975			0.477131			1.08119
Q9JZN2	NMB0978	NAD(P) transhydrogenase beta subunit pntB		0.509434
Q9JZN0	NMB0980	NAD(P) transhydrogenase alpha subunit pntA			0.520208	0.282992	0.591362	0.63888
Q9JZM7	NMB0983	Bifunctional purine biosynthesis protein PurH					0.666955
Q9JZL8	NMB0995	Macrophage infectivity potentiator related protein		0.281035				0.199953
Q9JZK0	NMB1018	Putative uncharacterized protein NMB1018					0.0960889
Q9JZI9	NMB1031	3-isopropylmalate dehydrogenase leuB	0.792311		0.697918	0.657371		0.664046
Q9JZI6	NMB1034	Isopropylmalate isomerase small subunit leuD	0.107889		0.106915		0.100508
Q7DDI8	NMB1035	Putative uncharacterized protein NMB1035	0.168577
Q9JZI4	NMB1037	Glutamate cysteine ligase gshA	0.855825	0.820945	0.715793	0.696332	0.701045
Q7DDI7	NMB1044	Ferredoxin NADP reductase fpr	1.2712	1.27173	1.25761	1.20624	1.27768	1.22397
Q9JZH7	NMB1046	Threonine synthase thrC	0.745271	1.01337	0.898976	0.707682	1.00267	0.92657
Q7DDI3	NMB1053	Class 5 outer membrane protein opc				0.377437
P56990	NMB1055	Pyridoxal phosphate dependent serine hydroxymethyltransferase glyA	2.0934	2.18578	1.97189	2.14579	2.29703	2.05881
Q9JZH2	NMB1057	Gamma glutamyltranspeptidase ggt	0.834094	0.829574	0.934655	0.961787	1.00996	0.96219
Q7DDI2	NMB1059	Putative uncharacterized protein NMB1059	3.15627	2.99762	2.92544	3.63621	3.33734	3.66387
Q9JZG7	NMB1064	Putative uncharacterized protein NMB1064				0.173927		1.03856
Q9JZG3	NMB1068	Gamma glutamyl phosphate reductase proA					0.195698
Q9JZG1	NMB1070	2 isopropylmalate synthase leuA	0.338037		0.307986		0.445744	0.389227
Q9JZF8	NMB1073	Putative uncharacterized protein NMB1073	0.752235	0.736924	0.502774	0.765551	0.601898	0.578022
Q9JZF0	NMB1084	Putative uncharacterized protein NMB1084	0.408618	0.443971	0.520826	0.418206	0.580852	0.529011
Q7DDI1	NMB1088	UPF0339 protein NMB1088	1.27744	1.80484			1.96542
Q9JZD1	NMB1107	Putative uncharacterized protein NMB1107		0.213646
Q7DDG9	NMB1134/NMB1172	ferredoxin, 2Fe-2S type, fdx1-2		0.995956	1.59742	1.38534	1.28513	1.21465
Q7DDG6	NMB1137/NMB1175	Putative uncharacterized protein NMB1137		1.03755			0.545602
Q9JRV8	NMB1139/NMB1177	Acetyl coenzyme A carboxylase carboxyl transferase subunit alpha accA-1/accA-2			0.800984	1.13969
Q9JS22	NMB1149/NMB1187	Putative uncharacterized protein NMB1149/NMB1187	0.196329
Q9JS61	NMB1150/NMB1188	Dihydroxy acid dehydratase ilvD-1/ilvd-2		0.550888	0.771863	0.765952	0.73944	0.676355
Q9JZB7	NMB1199	GTP binding protein TypA	1.07601	1.30953	1.27594	0.993189	1.0141	1.21995
Q9JZB5	NMB1201	Inosine 5 monophosphate dehydrogenase guaB	1.67997	2.0707	1.5355	1.62396	1.70959	1.66042
P63700	NMB1206	Putative bacterioferritin B bfrB	0.394087	0.598153	0.795608		0.59995	0.584444
P0A0R1	NMB1207	Bacterioferritin A bfrA	0.835979	0.931637	0.889104	1.10977	0.859633	0.879905
Q9JZA5	NMB1216	Lipoyl synthase lipA	0.717047			0.849048
Q9JZA4	NMB1217	Octanoyltransferase lipB						0.632711
P67536	NMB1218	UPF0250 protein NMB1218	0.651089	0.878405		0.892332	0.905068	0.634102
Q7DDD7	NMB1220	Stomatin Mec 2 family protein NMB1220	0.619435	0.701186	0.663311	0.707174	0.512599	0.709587
Q7DDD6	NMB1228	Homoserine dehydrogenase metM	0.804325	1.03461	0.819325	0.894953	0.969827	0.955263
P64389	NMB1230	DNA binding protein HU beta hupB	11.4358	12.0516	11.6445	11.153	11.7026	11.3684
Q9JZ91	NMB1238	Peptidyl-prolyl cis-trans isomerase-like protein	0.799201	0.932357	0.937529	0.898922	0.868695	1.44938
Q9JZ90	NMB1239	Putative uncharacterized protein NMB1239		0.24702
Q9JZ89	NMB1240	ABC transporter ATP binding protein NMB1240	1.47641	1.67003	1.5971	1.68516	1.65255	1.76849
Q9JZ82	NMB1247	Riboflavin synthase alpha subunit ribE			0.337313			0.504814
Q7DDD4	NMB1250	Transcriptional regulator LuxR family					0.207044
Q9JZ80	NMB1252	Phosphoribosylformylglycinamidine cyclo ligase	0.445308		0.773458		0.805834	0.761788
Q9JZ77	NMB1256	3 dihydroxy 2 butanone phosphate synthase			0.384625		0.46936
Q9JZ73	NMB1263	CobW related protein NMB1263			0.324609
Q9JZ53	NMB1285	Enolase eno	3.66414	4.89726	4.65548	4.52074	4.32652	4.26412
Q9JZ50	NMB1291	Ribonucleoside diphosphate reductase nrdA	1.19146	1.10831	1.1731	1.26984	1.47899	1.11413
P57065	NMB1300	Cytidylate kinase cmk					0.48198
Q9JZ44	NMB1301	30S ribosomal protein S1 rpsA	9.2415	9.61358	9.30497	8.99909	9.73158	8.79312
P0A0U2	NMB1302	Integration host factor subunit beta ihfB				0.296621	0.210764
Q7DDC7	NMB1306	Putative uncharacterized protein NMB1306	0.583629
P65533	NMB1307	Nucleoside diphosphate kinase ndk	0.83885		0.46763		0.521511	0.446191
Q9JZ41	NMB1309	Putative fimbrial biogenesis and twitching motility protein			0.23928
Q9JZ40	NMB1310	4-hydroxy-3-methylbut-2-en-1-yl diphosphate synthase ispG	0.570275				0.670862
Q9JZ37	NMB1313	Trigger factor tig	7.79751	8.05147	9.8911	8.21525	8.13005	8.76608
Q9JZ31	NMB1320	50S ribosomal protein L9 rplI	4.84862	4.64055	4.42412	4.34357	4.27914	4.2071
P0A0X7	NMB1321	30S ribosomal protein S18 rpsR	1.07676		1.05839			0.991193
Q9JZ29	NMB1323	30S ribosomal protein S6 rpsF	3.47867	3.70005	3.25803	3.85904	3.93872	3.45713
Q9JZ28	NMB1324	Thioredoxin reductase trxB	1.2756	1.35573	1.27953	1.12805	1.29972	1.1233
Q9JZ21	NMB1332	Carboxy terminal peptidase prc	0.674705	0.544295	0.602828	0.629511	0.689112	0.573779
Q9JZ17	NMB1336	UPF0301 protein NMB1336		0.489419	0.151876	0.132698	0.215907	0.289826
Q9JZ14	NMB1339	Proline tRNA ligase proS	0.862303	0.862212	0.658774	0.669771	0.832958	0.655994
Q9JZ12	NMB1341	Pyruvate dehydrogenase E1 component pdhA	6.21181	8.71019	6.55455	6.4833	8.6561	8.81224
Q9JZ11	NMB1342	Dihydrolipoamide acetyltransferase aceF	3.82634	3.92602	4.1593	3.90839	3.79706	4.32224
Q9JZ10	NMB1343	Putative uncharacterized protein NMB1343			0.185438			0.153344
Q9JZ09	NMB1344	Pyruvate dehydrogenase E3 component lipoamide dehydrogenase lpdA2	3.18517	2.85961	3.06146	3.16193	3.18122	3.31403
Q9JZ07	NMB1347	Innositol-1-monophosphatase SuhB	0.658863		0.636926
Q9JZ03	NMB1351	Putative fmu and fmv protein NMB1351	0.159758				0.609449
Q9JZ00	NMB1355	Aspartyl/glutamyl-tRNA amidotransferase subunit C gatC	0.376729	0.507586	0.30195		0.535904	0.434233
Q9JYZ9	NMB1356	Aspartyl/glutamyl-tRNA amidotransferase subunit A gatA	0.95544	0.706401	1.01061	0.955882	0.971399	0.711273
Q9JYZ7	NMB1358	Aspartyl/glutamyl-tRNA amidotransferase subunit B gatB	1.53493	1.09011	0.877114	1.46236		0.765568
Q9JYY9	NMB1366	Thioredoxin NMB1366	2.14705	2.08799	2.1134	2.0834	1.71119	2.11606
Q9JYY7	NMB1368	Putative ATP dependent RNA helicase NMB1368				0.451061	0.903957
Q9JYY6	NMB1369	Putative uncharacterized protein NMB1369					0.429941	0.340313
Q9JYY3	NMB1372	ATP dependent Clp protease ATP binding subunit ClpX	0.850186	0.845517	0.805067	1.00642	0.953986	0.883853
Q9JYY2	NMB1373	Ribosome binding factor A rbfA	0.85054	0.503545		0.856287		1.16778
Q9JYY1	NMB1374	tRNA pseudouridine synthase B truB					0.119106
Q9JYY0	NMB1379	Cysteine desulfurase iscS	1.54307	1.15332	1.26735	1.45725	1.51327	1.29198
Q9JYX9	NMB1380	NifU protein NMB1380	1.51669	1.13949	1.40708	1.20762	1.68856	1.60422
Q9JYX8	NMB1381	HesB YadR YfhF family protein NMB1381	0.41598					0.244327
Q9JYX6	NMB1383	Co-chaperone protein hscB					0.221649	0.224782
Q9JYX5	NMB1384	DNA gyrase subunit A gyrA	1.09177	0.696551	0.733337	1.6066	1.04548	0.849188
P64254	NMB1390	Glucokinase glk	0.872374	1.17631	1.07489	1.06049	0.798731	0.675624
P63337	NMB1391	6 phosphogluconolactonase pgl		0.265484		0.228442	0.565012
Q9JYX2	NMB1392	Glucose-6-phosphate 1-dehydrogenase zwf	1.99589	2.27927	1.54014	1.39315	1.38062	1.71711
Q9JYX1	NMB1393	Phosphogluconate dehydratase edd		0.634753	0.489945		0.463294
Q7DDC2	NMB1394	keto-hydroxyglutarate-aldolase/keto-deoxy-phosphogluconate aldolase eda	1.18763	1.43529	1.42928	1.53102	1.2564	1.3548
Q9JYV7	NMB1412	FrpC operon protein NMB1412	1.08343	0.626202	1.11957		1.15002
Q9JYV6	NMB1414	FrpC operon protein NMB1414	1.16484		0.0145193
Q9JYU9	NMB1422	Putative ATP dependent RNA helicase NMB1422			0.463574		0.404053	0.532552
Q9JYU6	NMB1425	Lysine tRNA ligase lysS	0.867913	0.891513	1.4599	0.961527	0.910398	0.969427
Q9JYU4	NMB1428	Putative metalloaminopeptidase NMB1428	0.267426		0.255188	0.657808		0.684828
P0DH58	NMB1429	Major outer membrane protein P IA porA	5.74209	5.68971	5.69576	5.87447	5.17743	5.24441
Q9JYU3	NMB1430	Transcription elongation factor greA	0.929484	0.819379	0.944775	1.00481	1.03115
Q9JYT8	NMB1436	Putative uncharacterized protein NMB1436	0.458602	0.296947		0.533613	0.51376
Q9JYT7	NMB1437	Uncharacterized protein NMB1437	1.39956	1.36012	1.31582	1.41813	1.33877	1.35333
Q9JYT6	NMB1438	Putative uncharacterized protein NMB1438	1.05391	1.20562	1.01261	1.42423	1.24283	1.47081
Q9JYT1	NMB1444	UPF0133 protein NMB1444					0.55454
P0DH59	NMB1445	Protein RecA	0.629756	0.891623	0.729487	1.34729	1.4977	1.34345
Q9JYS5	NMB1452	Putative uncharacterized protein NMB1452		0.173586
Q9JYS4	NMB1453	Putative uncharacterized protein NMB1453				0.293905
Q9JYS0	NMB1457	Transketolase tktA	1.75111	1.94877	1.80692	1.9602	1.95338	1.72721
Q9JYR9	NMB1458	Fumarate hydratase class II aerobic fumC				0.427476
P66849	NMB1460	Single stranded DNA binding protein ssb	0.9594	1.12972			1.12378	0.929184
Q9JYR2	NMB1468	Putative uncharacterized protein NMB1468	10.9715	10.2237	9.79829	12.883	11.6363	11.1511
Q9JYQ9	NMB1471	Tryptophan tRNA ligase trpS	0.398563	0.623696	0.511986		0.429017	0.507217
Q9JYQ8	NMB1472	Chaperone protein ClpB	0.750939	0.842604	0.795457	1.35778	0.79817	0.813736
Q9JYP9	NMB1483	Putative lipoprotein NlpD	2.02291	2.20177	2.09263	2.20427	2.33805	2.23142
Q9JYN8	NMB1495	Putative uncharacterized protein NMB1495				0.0415477
Q9JYN7	NMB1496	Pseudouridine synthase NMB1496	0.727825
Q9JYN6	NMB1498	Aspartokinase lysC	0.931206	1.08347	1.02129	0.998303	1.11744	0.959549
Q9JYN4	NMB1500	Putative uncharacterized protein NMB1500			0.779961
Q9JYM8	NMB1506	Arginine tRNA ligase argS	1.21679	1.18022	1.26149	1.23387	1.19544	1.17334
Q9JYM1	NMB1518	Acetate kinase 1 ackA-1	5.66818	5.94742	6.95875	5.99656	6.0623	5.97793
Q9JYM0	NMB1519	Thiol disulfide interchange protein DsbD	1.16467	1.56312	1.40865		1.40088	1.33638
Q7DDB0	NMB1522	Peptidyl-prolyl cis-trans isomerase slyD		0.966451	1.29948		1.03909	1.24312
Q9JYL6	NMB1524	Putative oxidoreductase NMB1524					0.227965	0.241208
Q9JYL2	NMB1530	Succinyl diaminopimelate desuccinylase dapE			0.518228
P57026	NMB1533	Outer membrane protein H 8 NMB1533	5.03433	5.16838	4.54587	5.33466	5.35246	5.88775
Q9JYK8	NMB1536	Protein translocase subunit SecA	1.49372	0.938246	0.873745	0.590585	1.07911	0.845085
Q9JYK7	NMB1538	RNA polymerase sigma factor rpoD	0.94244	0.93054			0.918362
Q4W564	NMB1553	Transposase truncation NMB1553					0.0711118
Q9JYJ8	NMB1554	CTP synthase pyrG			0.686616		0.75739
Q9JYJ5	NMB1557	Putative uncharacterized protein NMB1557		0.650382	0.25501		0.59326
Q9JYJ3	NMB1559	Glutathione synthetase gshB			0.814884
P56927	NMB1560	Glutamine tRNA ligase glnS					0.476475
Q7DDA2	NMB1563	Transcriptional regulator GntR family	0.328703		0.283045		0.302659
Q9JYI8	NMB1567	Probable FKBP type peptidyl prolyl cis trans isomerase fkpA	2.49296	2.51328	2.52184	2.43781	2.41814	2.42987
Q9JYI4	NMB1572	Aconitate hydratase 2 acnB	1.88545	1.8688	1.78829	2.00477	1.75898	1.75107
Q9JYI2	NMB1574	Ketol acid reductoisomerase ilvC	2.74948	3.1132	2.89977	3.31058	3.11358	3.28332
Q9JYI1	NMB1575	Putative uncharacterized protein NMB1575	0.79022	1.91614	1.60781	2.16447		1.77036
Q9JYH9	NMB1578	Putative uncharacterized protein NMB1578				0.716019	0.630407
P64347	NMB1579	ATP phosphoribosyltransferase hisG						0.464571
Q7DD99	NMB1580	Putative uncharacterized protein NMB1580						0.457714
Q9JYH8	NMB1581	Histidinol dehydrogenase hisD	2.42546	1.50005	1.44598	1.5057	1.55718	1.44558
Q9JYH7	NMB1582	Histidinol phosphate aminotransferase hisC	0.765736	1.41974		0.764748	0.880203	0.930715
P64371	NMB1583	Imidazoleglycerol phosphate dehydratase hisB						0.805966
Q9JYH6	NMB1584	3-hydroxyacid dehydrogenase NMB1584	0.635939	0.803421			0.19083	0.598608
Q9JYH0	NMB1590	Putative uncharacterized protein NMB1590		1.32363	1.25152	1.00753	1.12738	0.959746
Q9JYG6	NMB1595	Alanine tRNA ligase alaS	1.43585	1.45767	1.51845	1.4964	1.49629	2.7355
Q9JYF7	NMB1604	Phosphoglyceromutase gpmA	2.08889	2.10909	2.06296	2.19353	2.04852	2.13867
Q9JYF3	NMB1609	Trans sulfuration enzyme family protein	0.762041	1.14398		0.152397	0.351552	1.05226
Q9JYF0	NMB1612	amino acid ABC transporter substrate-binding protein	2.164	2.35609	2.15269	2.01021	2.41549	2.20991
Q9JYE9	NMB1613	Fumarate hydratase class I anaerobic fumB	0.665017	0.877199	0.915681	0.734538	0.762483	0.819371
Q9JYE7	NMB1616	Phosphomethylpyrimidine kinase thiD		0.651306				0.424931
P0A0T5	NMB1621	Glutathione peroxidase gpxA	0.976126	0.962254	0.940939
Q7DD94	NMB1638	YhbX YhjW YijP YjdB family protein NMB1638	0.451727	0.402157			0.592686	0.553699
P67217	NMB1641	Ribosome maturation factor RimP	0.307178	0.551343	0.497576
Q9JYD3	NMB1642	N utilization substance protein A nusA	3.40245	1.72514	1.65185	1.72411	1.67765	1.5829
Q9JYD2	NMB1643	Translation initiation factor IF 2 infB	1.75588	1.68654	1.80157	1.91446	1.76902	2.03848
Q9JYC7	NMB1648	Probable transcriptional regulatory protein NMB1648	0.937184		0.581887		0.709932	0.778116
Q9JYB8	NMB1657	ComE operon protein 1 related protein NMB1657	0.209904	0.195135	0.194072		0.204049
P66724	NMB1660	DNA directed RNA polymerase subunit omega rpoZ	0.638339	0.713198	0.577336	0.580216	0.771445
Q9JYB4	NMB1662	Adenine phosphoribosyltransferase apt					0.445694
Q9JYB3	NMB1663	Putative uncharacterized protein NMB1663					0.37759
Q9JYB2	NMB1664	Putative protease NMB1664						0.451404
Q9JYA7	NMB1669	Heme oxygenase hemO	1.61704	1.71085	1.72361	1.90775	1.978	1.9834
Q9JYA2	NMB1677	Cytochrome c5	2.14761	2.31846	2.19265	2.37315	2.21186	2.28799
Q9JYA1	NMB1678	Aromatic amino acid aminotransferase tyrB	0.45105	0.765474		0.833045		0.740275
Q9JY99	NMB1680	Chorismate synthase aroC	0.228145		0.40661		0.484252
Q9JY98	NMB1681	Putative uncharacterized protein NMB1681	0.599957	0.498769		0.926687	0.809142
Q9JY95	NMB1684	Serine tRNA ligase serS	1.23993	1.33418	1.08223	1.32276	1.28469	1.40967
Q9JY94	NMB1685	D lactate dehydrogenase ldhA	0.304572
Q9JY92	NMB1687	Putative uncharacterized protein NMB1687			0.217364
Q9JY89	NMB1690	Phosphoglucosamine mutase glmM						0.369765
Q9JY84	NMB1696	Acyl carrier protein acp		0.365682				0.469587
Q9JY78	NMB1702	3-ketoacyl-ACP reductase fabG		0.119822
Q9JY71	NMB1710	Glutamate dehydrogenase gdhA	1.78579	2.00988	2.04643	1.46938	1.55523	1.40484
Q9JY68	NMB1714	Multidrug efflux pump channel protein mtrE	1.16992	1.36809	1.14124	1.13972	1.13835	1.26492
Q9JY67	NMB1715	Multiple transferable resistance system protein MtrD		0.612577
Q9JY66	NMB1716	Membrane fusion protein mtrC	1.72013	1.88523	1.7286	1.6497	1.818	1.79018
Q9JY65	NMB1717	Trancscriptional regulator MtrR mtrR			0.130605
Q9JY60	NMB1723	Cytochrome c oxidase subunit III fixP	0.950493				0.852942	0.803802
Q9JY59	NMB1724	Cytochrome c oxidase subunit II fixO	1.18755	1.01368	1.31225	1.30836	1.18492	0.944247
Q9JY57	NMB1727	Putative uncharacterized protein NMB1727	0.614267	0.911418	1.1734	1.26183	0.67764	1.0256
P64100	NMB1729	Biopolymer transport protein exbB	0.61677	0.823153	0.461897	1.14102	1.32921	1.30576
Q9JY54	NMB1735	GTP pyrophosphokinase relA						0.868228
Q9JY16	NMB1789	Protein export protein secB	9.46206	9.39453	9.41006	9.628	8.95654	9.24722
Q9JY15	NMB1790	Glutaredoxin grx	0.371472
Q9JY11	NMB1796	Putative uncharacterized protein NMB1796	1.80904	1.70453	1.69255	2.2049	2.13062	1.88377
Q9JY09	NMB1799	S adenosylmethionine synthase metK	2.20687	2.3518	1.57072	2.52753	2.39074	1.75447
Q9JY02	NMB1808	PilM protein pilM	4.81841	4.88364	4.94329	5.36631	5.12796	4.55269
Q4W563	NMB1809	PilN protein	4.51937	4.64772	4.43028	5.12946	4.80059	5.09273
Q7DD78	NMB1810	PilO protein pilO	3.43892	3.29462	3.58952	3.49993	3.40719	3.15956
Q7DD77	NMB1811	PilP protein pilP	1.22971	1.19787	1.26839	1.14763	1.13434	1.34379
Q70M91	NMB1812	Type IV pilus biogenesis and competence protein pilQ	6.11471	6.66211	6.15518	6.85783	7.31207	6.72384
Q9JY01	NMB1814	3 dehydroquinate synthase aroB	1.05903	1.07352	0.816328	1.14489	0.970476
Q7DD73	NMB1823	Valine pyruvate aminotransferase avtA				0.388574
Q9JXY7	NMB1833	Isoleucine tRNA ligase ileS		1.12214	0.942107		1.06816	0.931867
Q9JXY5	NMB1835	Tyrosine tRNA ligase tyrS			0.591691		0.853354
Q7DD71	NMB1838	Putative GTP binding protein NMB1838	1.2282	1.1977	1.72571	1.42237	1.15779	1.30682
Q9JXY2	NMB1839	Formate tetrahydrofolate ligase fhs				0.488239	0.52422
Q7DD70	NMB1843	Transcriptional regulator MarR family	1.0045	1.0342	0.780153	0.924431	0.68106	1.01327
Q9JXX6	NMB1846	Mrp NBP35 family protein NMB1846		0.492379	0.308467	0.489432	0.350816	0.348337
Q9JXX4	NMB1849	Carbamoyl phosphate synthase small chain carA	1.90695	1.86636	1.97185	1.98437	1.93294	1.98584
Q9JXW8	NMB1855	Carbamoyl phosphate synthase large chain carB	2.28265	2.54025	2.31683	2.56576	2.58387	2.6011
Q9JXW6	NMB1857	Modulator of drug activity B mdaB			0.388406	0.576614
Q7DD69	NMB1860	Acetyl CoA carboxylase biotin carboxyl carrier protein accB	2.89094	2.77231	2.8778	2.5911	2.85929	2.78394
Q9JXW3	NMB1861	Acetyl-CoA carboxylase, biotin carboxylase accC	2.20593	2.10099	2.182	2.52446	2.18388	2.3374
Q9JXW0	NMB1864	Glutamate 1 semialdehyde 2 1 aminomutase hemL	0.63697	0.897605		0.835325
Q9JXV5	NMB1869	Fructose bisphosphate aldolase cbbA	2.0433	2.1973	2.19099	2.20132	2.04729	2.0356
Q9JXV4	NMB1870	Putative uncharacterized protein NMB1870	0.654946	0.840568	0.678491	0.733758	0.637847	0.682046
P65915	NMB1874	Orotate phosphoribosyltransferase pyrE					0.480195
Q9JXV0	NMB1875	Putative uncharacterized protein NMB1875						0.0542388
Q9JXU0	NMB1885	protein-L-isoaspartate O-methyltransferase pcm			0.287417		0.409994
Q9JXT8	NMB1887	Triosephosphate isomerase tpiA	0.282664				0.273413
Q7DD68	NMB1888	Protein export membrane protein SecG						0.515254
Q9JXT2	NMB1897	Leucine tRNA ligase leuS	0.572734	0.641001			0.643214	0.614065
Q9JXS8	NMB1902	DNA polymerase III subunit beta dnaN		0.988079		0.894221	1.0331
Q9JXS2	NMB1909	Maf like protein NMB1909						0.152107
Q9JXR9	NMB1912	Putative uncharacterized protein NMB1912		0.469577		0.774668		0.439981
Q9JXR6	NMB1916	3-oxoacyl-ACP synthase fabH			0.465196		0.60739	0.453203
Q9JXR4	NMB1918	ACP S-malonyltransferase fabD	0.791884	0.844233	0.8317	0.937777	0.732587	0.849919
Q9JXR2	NMB1920	GMP synthase glutamine hydrolyzing guaA		1.09457	1.03945	1.15422	0.932654
Q9JXR1	NMB1921	3-ketoacyl-ACP reductase fabG	3.82127	3.94654	3.90592	4.13009	3.9032	3.98553
Q9JXQ5	NMB1930	Glycine tRNA ligase beta subunit glyS	0.7929	1.16823	0.699445	1.38179	1.73916	1.22102
Q9JXQ3	NMB1933	ATP synthase epsilon chain atpC		1.15895	0.53283	0.188618	0.299888	0.157377
Q9JXQ2	NMB1934	ATP synthase subunit beta atpD	6.9452	7.24674	7.14727	7.00873	7.35094	7.28157
Q9JXQ1	NMB1935	ATP synthase gamma chain atpG	0.776013	1.10795	1.07027	0.719988	0.998523	0.936364
Q9JXQ0	NMB1936	ATP synthase subunit alpha atpA	4.48879	4.64843	4.61369	4.93674	4.75197	4.63201
Q9JXP9	NMB1937	ATP synthase subunit delta atpH	1.52351	1.58003	1.54892	1.57917	1.54822	1.54907
Q7DD66	NMB1938	ATP synthase subunit b atpF	1.34772	1.48838	1.46024	1.3659	1.43393	1.03346
Q9JXP5	NMB1944	Probable chromosome partitioning protein parB	0.730519		1.14088	0.73051	0.473018	0.496819
Q9JXP4	NMB1945	Probable aromatic acid decarboxylase NMB1945			1.0061
Q7DD63	NMB1946	Outer membrane lipoprotein NMB1946	2.7842	2.81009	2.68971	3.64702	3.33618	3.21875
Q9JXP2	NMB1948	ABC transporter ATP-binding protein NMB1948	0.79131		0.975903	0.819322		0.76058
P66519	NMB1950	30S ribosomal protein S21 rpsU	2.73535	2.71905	2.77418	2.53731	2.58807	2.39147
Q9JXN8	NMB1953	Stringent starvation protein A sspA	1.59848	1.69295	1.61866	1.73054	1.69938	1.78956
P66190	NMB1956	50S ribosomal protein L31 rpmE	4.6544	4.79038	4.80586	5.04417	5.07517	4.77003
Q9JXN1	NMB1963	Putative uncharacterized protein NMB1963	0.90868	0.966607	0.957947	0.84469	0.862504	0.684182
Q9JXM8	NMB1968	Aldehyde dehydrogenase A aldA	0.832372	0.695611	0.515533	0.86609		0.774519
P42385	NMB1972	60 kDa chaperonin groL	15.3169	15.7152	15.0897	14.1515	14.3555	14.6018
Q9JXM4	NMB1973	10 kDa chaperonin groS	4.09939	4.46731	3.65728	3.59556	3.70432	3.93078
P56977	NMB1978	Ferric iron binding protein CyaY	0.181665		0.179993
Q9JXL8	NMB1981	S ribosylhomocysteine lyase luxS	0.373975	0.432085	0.585627	0.544916		0.240379
Q9JXL3	NMB1988	Iron regulated outer membrane protein FrpB						0.479339
Q9JXL2	NMB1989	Iron III ABC transporter periplasmic binding protein				1.03725
Q9JXK4	NMB1997	Hydroxyacylglutathione hydrolase gloB				0.243523
Q9JXK1	NMB2000	33 kDa chaperonin hslO		1.14334	0.817992	1.16294	1.12735	1.05038
Q4W558	NMB2011	ATP dependent RNA helicase HrpA truncation			1.15606
P63817	NMB2019	Phosphopantetheine adenylyltransferase coaD			3.13128
P67616	NMB2021	Probable Fe 2 trafficking protein NMB2021	0.371679	0.57853	0.785612	0.382126		0.453329
Q7DD54	NMB2023	Putative uncharacterized protein NMB2023				0.162057
P30690	NMB2039	Major outer membrane protein P IB porB	1.21711	2.65241	1.71295	1.33005	1.45709	1.36536
Q9JXH6	NMB2046	PTS system IIAB component NMB2046					0.521973
Q9JXH1	NMB2051	Ubiquinol cytochrome c reductase cytochrome c1 petC	0.931368	0.795465			0.435646	0.786252
Q7DD50	NMB2053	Ubiquinol cytochrome c reductase iron sulfur subunit petA	1.01367	1.1767	1.07042		0.387052
P66642	NMB2056	30S ribosomal protein S9 rpsI	13.2264	12.8821	12.6364	13.3027	13.0994	11.9088
Q7DD49	NMB2057	50S ribosomal protein L13 rplM	3.73469	3.56668	3.43205	3.37127	3.28551	3.56141
Q7DD48	NMB2058	Putative uncharacterized protein NMB2058			0.387719		0.130777
Q9JXG6	NMB2060	Glycerol phosphate dehydrogenase NAD	0.54931				0.449788	0.517798
Q9JXF2	NMB2074	Putative uncharacterized protein NMB2074		0.517891		0.64771	0.535879
P0C277	NMB2077	Bifunctional protein FolD	0.952157	0.906517	0.99199	1.09287	0.794537	0.761985
P30903	NMB2079	Aspartate semialdehyde dehydrogenase asd	2.1261	2.16363	2.14428	2.11944	2.08824	2.1539
Q9JXE6	NMB2083	Cysteine tRNA ligase cysS		1.49045	0.60203		1.4556	0.645329
Q9JXE5	NMB2086	GTPase obg				0.651052	0.566123
P0A0Y6	NMB2090	Phosphoheptose isomerase gmhA					0.334813
Q9JXE1	NMB2091	Putative hemolysin NMB2091	1.0651	1.12992	1.04946	1.04851	0.917551	1.15721
Q7DD45	NMB2094	Putative uncharacterized protein NMB2094	0.974403	0.798441	0.880373	0.79908	0.914105	0.697081
Q9JXD8	NMB2095	Putative adhesin complex protein NMB2095	5.71522	5.28058	5.11493	6.22362	5.78724	5.88901
Q9JXD7	NMB2096	Probable malate quinone oxidoreductase mqo				0.703135	0.729742	0.692008
P66540	NMB2101	30S ribosomal protein S2 rpsB	14.3686	13.1686	14.3705	13.1139	13.1795	12.4377
P64051	NMB2102	Elongation factor Ts tsf	8.23843	8.27853	8.34532	7.77702	7.80205	8.30993
P65932	NMB2103	Uridylate kinase pyrH	1.1195	1.1115	1.17677	0.764653	1.03305
Q9JXC1	NMB2129	Argininosuccinate synthase argG	1.51678	1.30833	1.23934	1.58944	1.56341	1.15617
Q9JXB8	NMB2133	Serine threonine transporter sstT					0.364359
Q9JXB3	NMB2138	Peptide chain release factor 2 prfB			0.507352	0.550348	0.571079
Q9JXA4	NMB2150	tRNA threonylcarbamoyladenosine biosynthesis protein RimN						0.226876
Q9JXA3	NMB2151	Phosphoribosylamine glycine ligase purD		0.603259	0.779906	0.808445	0.714338	0.751713
Q9JXA0	NMB2154	Electron transfer flavoprotein alpha subunit etfA	2.25214	2.5665	2.43614	2.61614	2.46409	2.49827
Q9JX99	NMB2155	Electron transfer flavoprotein beta subunit etfB	1.70899	1.67617	1.63125	1.62946	1.60384	1.47768
Q9JX95	NMB2159	Glyceraldehyde phosphate dehydrogenase gapA	5.2784	5.75031	5.37982	5.42267	5.20034	5.52318
